# Supplementary material for: Relationships of growth factors, proinflammatory cytokines, and anti-inflammatory cytokines with long-term clinical results of autologous bone marrow mononuclear cell transplantation in STEMI
Source: PLoS One. 2017 May 30;12(5):e0176900. doi: 10.1371/journal.pone.0176900 (PMC5448725; doi:10.1371/journal.pone.0176900)
Supplement: S1 Dataset — (XLS) [file pone.0176900.s002.xls]

## Sheet: 01.12.16
Groups (1 - pts who underwent PCI and ABMMC transplantation; group 2 comprised pts with only PCI)	Gender (1-male, 2-female)	Age (years)	AMI (1-anterior, 2-posterior)	Pre-infarction angina (1-yes, 2-no)	Hypertension (1-yes, 2-no)	Obesity (1-yes, 2-no)	Smoke (1-yes, 2-no)	Family history of cardiovascular diseases (1-yes, 2-no)	PCI (1-primary, 2-delayed)	Infarct-related coronary artery: ADA - anterior descending artery, RCA - right coronary artery, СA - circumflex artery)	1-, 2-, 3-vessel disease	Complete revascularization (1-yes, 2-no)	Day of PCI after AMI onset	Day of transplantation after AMI onset	Restenos (1-yes, 2-no)	Postinfarction angina (1-yes, 2-no)	Recurrence of MI (1-yes, 2-no)	Dressler's syndrome (1-yes, 2-no)	Clinically identified cardiac arrhythmias (1-yes, 2-no)	AHF Killip (1-I, 2-II , 3-III , 4- IV)	Reperfusion time of the IRCA, hours	6-min walk test, meters	NYHA1 ( 1-I, 2-II, 3-III, 4-IV, )	Left ventricular aneurysm (1-yes, 2-no)	Baseline left ventricular ejection fraction	Stable perfusion defect, %	Transient perfusion defect, %	Thrombolytic therapy (1 - successful, 2 - inefficient, 3- was not carried out)	The degree of stenosis of IRCA	CHF NYHA class (!~\FT1,,,chronic heart failure (CHF) NYHA class )	Vital status follow-up (1 -living, 2- dead, 3- unknown)	Cause of death (1- cardiovascular death, 2-non-cardiac death 2, 3- cause of death unknown)	Repeated myocardial infarction (1-no, 2-yes)	Repeated PCI (1-no, 2-yes)	CABG (1-no, 2-yes)	Aneurysmectomy (1-no, 2-yes)	Stroke (1-no, 2-yes)	New arrhythmias (1-no, 2-yes)	Oncology diseases (1-no, 2-yes) )	CHF class II and and higher (1-no, 2-yes)	6-min walk test follow-up, meters	BNP, pg/mL	LVEDV baseline	LVESV baseline	LVEF baseline	WMSI baseline	LVEF follow-up	LVESV follow-up	LVEDV follow-up
1	1	59	1	1	1	2	1	2	1	ADA	2	2	1	23	2	2	2	2	2	1	5		1	2	55	45	15	1	75		1		1	1	1		1	1	1	1	350	43.7	123	51	55	2	46	70	130
1	1	66	1	1	1	2	1	2	1	ADA	2	2	1	20	2	2	2	2	2	3	4		2	2	34	37	8			2	2	1	2	1	1	1		2	1				119	78.8	34	2.1875
2	1	49	1	2	2	2	1	2	2	ADA	2	2	3		2	2	2	2	2	1	3		1	2	42			1	100	1	1		1	1	1	1	1	1	1	1	501	96.1	114.9	67.2	42	2	58	63	149
1	1	62	1	2	2	2	1	2	2	ADA	2	2		21	2	1	2	2	1	2	6	425	2	1	25	28	32	1	75	2	2	1											112	84	25	2
1	1	42	2	2	2	2	1	2	1	RCA	2	2	1	24	2	2	1	2	1	1	6		1	2	50	23	7	1	75		2	1											85	43	50	1.5
1	1	50	1	2	2	2	1	2	1	ADA	2	1	1	14	2	2	2	2	2	1	3	500	1	2	60	12	0	3	100	2	1		1	1	1	1	1	1	1	1	620	88	152.6	61.4	60	1.25	56	58	132
2	1	56	1	2	1	2	1	2	2	ADA	2	2	11		2	2	2	2	2	1	3	400	1	2	39	41	0	1	75	2	1		1	1	1	1	1	1	1	1	490	14.8	157	95	39	2.125	46	72	133
1	1	69	1	1	1	2	2	2	2	ADA	2	2	30	30	1	2	2	2	2	2	4	310	1	2	37	45	0				1		1	1	1	1	1	1	1	2	300	173	152	96	37	2	27	198	272
1	1	56	2	2	1	2	1	1	2	RCA	3	2	14	23	2	2	2	2	2	1	10	470	1	2	44	29	4			2	1		1	1	1	1	1	2	1	1	700	65.7	142	71	44	1.625	52	40	83
1	1	65	1	1	2	2	1	2	2	ADA	2	2		25	2	2	2	2	2	2		360	1	1	43	37	7				3												83	47	43	2.0625
1	2	71	1	1	1	1	2	2	2	RCA	3	2	16	18	2	1	1	2	1	4			4	1	42			3	75	4	2	1											150	86	42	2.0625
1	1	49	2	2	1	1	1	1	2	СА	3	2	14	14	1	1	2	2	2	1	6	600	1	2	43	25	0	1	75	2	1		2	2	1	3	1	2	1	2			147	83	43	1.875
1	2	56	1	1	1	1	2	2	2	ADA	2	2	21	21	2	2	2	1	2	2	7	320	2	2	29	42	8	1	75		3		1	1	1	1	1	1	1				125	88	29	1.875
1	1	54	1	2	1	1	1	2	2	ADA	2	1	15	15	2	2	2	2	2	1	6	500	1	2	50	17	20	1	75	1	2	3	1	2	1	1	1	1	1				143	70	50	1.9375
1	1	51	1	1	2	2	1	2	2	ADA	2	2	14	14	2	2	2	2	2	4	5	420	1	2	68	17	17				2	1											111	35	68	1.1875
1	1	59	2	1	1	2	1	2	2	RCA	3	1	22	22	2	2	2	2	2	1	8	330	2	2	59	17	7	3	100	1	1		1	1	1	1	1	1	2	1	250	47	82	34	59	1.5	58	31	73
1	1	52	1	2	1	1	1	2	2	ADA	1	2	21	21	2	2	2	2	2	1	4	340	2	1	44	32	0	1	70	2	2	1											100	56	44	1.875
2	1	48	1	2	1	2	1	1	2	ADA	1	2			2		2		2	1			1		50						3												157	79	50	2.1875
1	1	45	1	1	2	2	1	2	2	ADA	2	2	8	8	2	2	2	2	2	2	4.75	700	1	2	51	5	17	1	75		1		2	1	1	1	1	1	1	1			106	52	51	1.6875
2	2	54	1	1	1	2	1	1	2	ADA	1	2	5		2	2	2	2	2	1	4.75	420	1	2	52	35	0	1	75	2	1		2	1	1	1	2	1	1	2	420	321	63	30	52	1.875	35	91	140
2	1	61	2	1	1	1	2	2	1	RCA	3	2	1		2	2	2	2	1	2	14	500	1	2	51	18	0	2	100	1	1		1	2	1	1	2	1	2	2	450	385	46	23	51	1.375	51	35	72
1	1	58	1	2	1	1	1	1	2	ADA	2	1	9	9		2	2	2	2	1	3	420	1	2	52	7	20	3	100	1	2	2											120	59	52	1.4375
2	2	67	1	1	1	1	2	2	1	ADA	2	2	1		1	2	2	2	2	1	10	270	3	2	46	13	11	2	100		2	2											95	51	46	1.3125
2	1	33	1	1	1	1	1	2	1	ADA	3	1	1		2	2	1	2	1	1	3.5	420	1	1	44	30	0	1	100		1		1	2	1	1	1	1	1	1	520	10.9	117	65	44	2.125	52	80	165
1	1	61	1	2	1	2	2	1	2	ADA	1	2	30	32	2	2	2	2	2	3	6	320	2	1	47	35	5	1	75	2	1		2	1	1	1	2	2	1	2	450	232	163	86	47	2.125	44	116	206
2	1	62	2	1	1	2	1	2	1	RCA	2	2	1		1	2	2	2	1	3	5.15	240	2	2	60	20	0	3	100	2	2	2			2				2				61.5	24.5	60	1.25
2	1	67	1	1	1	1	2	2	2	ADA	1	2	35		2	1	1	2	2	1	7.5	150	3	2	54	0	7	1	90		1		1	1	1	1	2	1	1	2		195	49	27	54	1.5	68	21	65
2	2	55	2	1	1	2	2	1	2	RCA	3	1	38		2	2	2	2	1	1			2	2	57	27	8				1		1	1	2	1	1	1	1				91	39	57	1.1875
2	1	53	1	2	1	2	1	1	2	ADA	3	2			2	2	2	2	2	1	4		1	1	48	35	0				2	1											82.2	42.7	48	1.5
2	2	51	1	2	1	1	2	1	2	ADA	3	1	23	23	2	2	2	2	2	1		450	2	1	49	25	15	3	100	2	1		2	1	1	1	1	1	1	2	450	1340	120	62	49	2.0625	37	120	190
2	2	48	1	1	1	1	1	1	2	ADA	2	2	23		2	1	1	2	2	3	7	600	1	2	57	17	8	1	75	3	1												107	46.5	57	2.0625
2	1	57	2	2	1	2	1	1	2	СА	1	2	25		2	2	2	2	2	2	5.5	500	1	2	58	10	15	1	75	2	1		1	1	1	1	1	1	1	2	490	63.1	95	40	58	1.4375	57	65	151
2	1	58	1	1	1	2	2	1	2	ADA	1	2	23		2	2	2	2	2	2	7	550	1	1	48	33	0	1	90	1	1		1	1	1	1	1	1	1	1	600	47.5	125	66	48	2.25	44	84	150
2	1	56	1	2	1	2	1	1	2	ADA	1	2	15		2	2	2	2	2	2	5	500	1	1	38	18	7	1	75	2	1		1	1	1	1	1	1	1	1	550	41.6	64	40	38	2.25	52	47	97
2	1	48	2	2	1	1	1	1	2	RCA	2	2	21		2	1	2	2	1	1		600	1	2		15	5	3	100	1	1		1	1	1	1	1	2	1	2	400	28.5					54	67	145
2	2	36	2	2	2	1	1	2	1	RCA	1	2	1		1	2	2	2	1	3	9	540	1	2	60	10	7	1	90	2	1		2	1	2	1	1	1	1	2	450	221	70	33	60	1.9375	30	84	120
1	1	40	2	2	1	1	1	1	1	СА	2	2	1	17	2	2	2	2	2	2	14.5	700	1	2	50	15	15	2	100		2	2											135	66	50	1.5625
2	1	49	2	1	1	2	1	2	2	СА	2	1	13		2	2	2	2	2	2	3.5	720	1	2	58	15	5	1	75	1	1		1	1	1	1	1	1	1	1	650	15.5	97	40	58	1.3125	56	53	120
2	1	35	1	1	1	1	1	1	1	ADA	1	2	1		2	1	2	2	1	2	9.5	720	1	2	34	32	5	2	90	1	1		1	1	1	2	1	1	1	1	510	147	136	83	34	2.25	39	102	166
2	1	51	1	1	1	2	1	2	2	ADA	2	2	16		2	1	2	2	2	2	5.5	500	1	2	52	27	8	1	75	2	1		1	1	1	1	1	1	1	1	600	310	85	41	52	1.5625	60	44	111
1	1	57	1	2	1	2	1	1	2	ADA	3	2	18	18	2	1	2	1	1	1	8.5	400	2	1	47	50	7	1		2	1		1	1	1	1	1	1	1	2	510	577	122	64	47	2.25	32	205	300
2	1	49	2	2	1	2	1	1	2	RCA	2	1	25		2	2	2	2	1	2		500	1	2	48	12	8	2	100	2	1		1	1	1	1	1	1	1	1	500	430	179	93	48	1.6875	48	84	160
1	1	44	1	1	1	2	1	2	2	ADA	2	1	22	22	1	1	2	1	1	2		500	1	2	50	38	0	3	75		1		1	1	1	1	1	1	1	1	200	214	110	55	50	1.875	42	87	150
1	1	48	1	2	1	2	1	1	2	ADA	2	2	19	19	2	2	2	2	2	2	5	560	1	2	57	27	22	1	75	1	1		1	1	1	1	1	1	1	1	700	103	103	44	57	1.3125	57	51	119
2	1	55	2	2	1	2	1	1	2	CA	1	2	17		1	2	2	2	2	2		575	1	2	55	32		2	75	1	1		1	1	1	1	1	2	1	2			111	51	55	1.125	61	45	115
2	1	57	1	1	1	2	1	2	2	ADA	3	2	13		1	2	2	2	1	2	9.5	500	1	1	52	25	5				1		2	1	1	1	1	1	1	1	550	66.7	83	40	52	1.625	50	62	125
2	1	56	2	1	1	1	1	1	2	RCA	2	1	4		2	2	1	2	1	1	5.5	610	1	1	70	33	12	2	100	1	1		1	1	1	1	1	1	1	1	450	47.1	88	27	70	1.375	52	59	123
2	1	48	1	1	2	2	1	2	2	ADA	1	2	20		2	2	2	2	2	1		690	1	1	46	7	15				1		1	1	1	1	1	1	1	1			176	95	46	2.0625
2	1	53	1	1	1	2	1	1	2	ADA	1	2	4		2	1	2	2	1	2		560	1	1	55	15	13	3	75		1		1	1	1	1	1	1	1	1	600	4.9	101	45	55	1.5625	73	20	74
2	2	55	1	2	1	1	1	2	2	ADA	2	2	19		1	1	2	2	2	2		590	1	2	46	10	7	3	100	2	1		1	1	1	1	1	1	1	2	300	81.1	95	51	46	1.8125	50	56	112
2	1	49	1	1	1	2	2	1	2	ADA	2	2	14		2	2	2	2	2	2	8	600	1	1	59	18	13	1	75	3	1		1	1	1	1	1	1	1	1	600	48.9	83	33	59	1.75	56	43	98
1	2	65	1	2	1	1	2	2	2	ADA	1	1	17	17	2	2	2	2	2	2		350	2	2	62	13	0	3	75	2	1		1	1	1	1	1	1	1	1	450	57.47	59	23	62	1.9375	55	43	97
1	1	52	1	1	1	2	1	1	2	ADA	3	1	32	32	2	2	2	2	1	3	4.2	550	1	2	41			1	75	2	1		1	1	1	1	1	1	1	1	650	173	159	95	41	2	31	190	277
1	1	63	1	1	1	2	1	1	2	ADA	3	2	14	14	2	2	1	2	2	2	3.5	615	1	2	52	47	0	1	75	2	1		1	2	1	1	1	1	1	1	600	79	137	70	52	1.75	49	71	138
2	1	56	1	2	2	2	1	2	2	ADA	2	2	20		1	1	2	2	1	3	2.75	450	1	2	51	17	0		90	1	1		2	2	1	1	1	1	1	1	610	37.2	140	63	51	1.75	35	121	187
2	1	41	1	2	1	1	1	2	1	ADA	1	2	1		2	2	2	1	2	3	8	700	1	2	48			2	100	1	2	1											167	86	48	2
2	1	72	1	2	1	2	1	2	1	ADA	1	2	1		2	2	2	2	1	1	1.25	460	1	2	58	17	3	3	100	1	1		1	1	1	1	1	2	1	2	490		102	42	58	1.625	55	36	80
1	1	50	1	2	1	2	1	1	2	ADA	2	2	10	10	1	1	2	2	1	3	3.2	560	1	2	57	10	0	1	90	1	1		1	1	2	1	1	1	1	1	640	83.9	95	43	57	1.75	62	44	116
1	1	47	1	1	1	1	1	1	1	ADA	2	1	2	12	2	2	2	2	2	2	12	565	1	2	57	13	0	2	90	1	1		1	1	1	1	1	1	1	1	625		121	51	57	1.75	54	60	130
1	1	57	1	1	2	2	1	2	2	ADA	2	2	15	15	2	2	2	2	2	1	4.75	550	1	2	44	40	15				2	1											132	74	44	2
2	1	57	1	1	1	2	2	1	1	ADA	2	2	1		2	1	2	2	2	1	3.5	400	2	1	55	10	8	3	75	1	1		1	1	2	1	1	1	1	2			88	39	55	1.8125
2	1	56	1	2	1	2	1	2	2	ADA	2	1	16		2	2	2	2	1	2	6	525	1	1	48	25	10				1												107	55	48	1.8125
[truncated: 48 more columns]
